# Supplementary material for: Reversible coordination of N2 and H2 to a homoleptic S = 1/2 Fe(i) diphosphine complex in solution and the solid state
Source: Chem Sci. 2018 Jul 18;9(37):7362–9. doi: 10.1039/c8sc01841c (PMC6237127; doi:10.1039/c8sc01841c)
Supplement: Supplementary file 2 [file SC-009-C8SC01841C-s002.cif]

# Electronic Supplementary Material (ESI) for Chemical Science.
# This journal is © The Royal Society of Chemistry 2018

####################################################################### 
# 
# This file contains crystal structure data downloaded from the 
# Cambridge Structural Database (CSD) hosted by the Cambridge 
# Crystallographic Data Centre (CCDC).
# 
# Full information about CCDC data access policies and citation 
# guidelines are available at http://www.ccdc.cam.ac.uk/access/V1 
# 
# Audit and citation data items may have been added by the CCDC. 
# Please retain this information to preserve the provenance of 
# this file and to allow appropriate attribution of the data. 
# 
#######################################################################

data_Fe-depe2_BArF4
_database_code_depnum_ccdc_archive 'CCDC 1451414'
_audit_update_record             
;
2017-07-27 deposited with the CCDC.
2018-07-18 downloaded from the CCDC.
;

_audit_creation_method           SHELXL-2014/7
_shelx_SHELXL_version_number     2014/7
_chemical_name_systematic        ?
_chemical_name_common            ?
_chemical_melting_point          ?
_chemical_formula_moiety         'C32 H12 B F24, C20 H48 Fe P4'
_chemical_formula_sum            'C52 H60 B F24 Fe P4'
_chemical_formula_weight         1331.54

loop_
_atom_type_symbol
_atom_type_description
_atom_type_scat_dispersion_real
_atom_type_scat_dispersion_imag
_atom_type_scat_source
C C 0.0033 0.0016 'International Tables Vol C Tables 4.2.6.8 and 6.1.1.4'
H H 0.0000 0.0000 'International Tables Vol C Tables 4.2.6.8 and 6.1.1.4'
B B 0.0013 0.0007 'International Tables Vol C Tables 4.2.6.8 and 6.1.1.4'
F F 0.0171 0.0103 'International Tables Vol C Tables 4.2.6.8 and 6.1.1.4'
Fe Fe 0.3463 0.8444 'International Tables Vol C Tables 4.2.6.8 and 6.1.1.4'
P P 0.1023 0.0942 'International Tables Vol C Tables 4.2.6.8 and 6.1.1.4'

_space_group_crystal_system      tetragonal
_space_group_IT_number           82
_space_group_name_H-M_alt        'I -4'
_space_group_name_Hall           'I -4'

_shelx_space_group_comment       
; 
The symmetry employed for this shelxl refinement is uniquely defined 
by the following loop, which should always be used as a source of 
symmetry information in preference to the above space-group names. 
They are only intended as comments. 
;

loop_
_space_group_symop_operation_xyz
'x, y, z'
'-x, -y, z'
'y, -x, -z'
'-y, x, -z'
'x+1/2, y+1/2, z+1/2'
'-x+1/2, -y+1/2, z+1/2'
'y+1/2, -x+1/2, -z+1/2'
'-y+1/2, x+1/2, -z+1/2'

_cell_length_a                   13.2989(3)
_cell_length_b                   13.2989(3)
_cell_length_c                   17.4417(6)
_cell_angle_alpha                90
_cell_angle_beta                 90
_cell_angle_gamma                90
_cell_volume                     3084.75(18)
_cell_formula_units_Z            2
_cell_measurement_temperature    173(2)
_cell_measurement_reflns_used    3131
_cell_measurement_theta_min      2.4730
_cell_measurement_theta_max      25.9500

_exptl_crystal_description       'tabular plates'
_exptl_crystal_colour            Blue
_exptl_crystal_density_meas      ?
_exptl_crystal_density_method    ?
_exptl_crystal_density_diffrn    1.434
_exptl_crystal_F_000             1358
_exptl_transmission_factor_min   ?
_exptl_transmission_factor_max   ?
_exptl_crystal_size_max          0.44
_exptl_crystal_size_mid          0.22
_exptl_crystal_size_min          0.07
_exptl_absorpt_coefficient_mu    0.454
_shelx_estimated_absorpt_T_min   ?
_shelx_estimated_absorpt_T_max   ?
_exptl_absorpt_correction_type   analytical
_exptl_absorpt_correction_T_min  0.896
_exptl_absorpt_correction_T_max  0.970
_exptl_absorpt_process_details   
; 
CrysAlisPro, Agilent Technologies, 
Version 1.171.36.28 (release 01-02-2013 CrysAlis171 .NET) 
(compiled Feb  1 2013,16:14:44) 
Analytical numeric absorption correction using a multifaceted crystal 
model based on expressions derived by R.C. Clark & J.S. Reid. 
(Clark, R. C. & Reid, J. S. (1995). Acta Cryst. A51, 887-897) 
;
_exptl_absorpt_special_details   ?
_diffrn_ambient_temperature      173(2)
_diffrn_radiation_wavelength     0.71073
_diffrn_radiation_type           MoK\a
_diffrn_source                   'Enhance (Mo) X-ray Source'
_diffrn_measurement_device_type  'Agilent Xcalibur 3 E'
_diffrn_measurement_method       'omega scans'
_diffrn_detector_area_resol_mean 16.0382
_diffrn_reflns_number            11440
_diffrn_reflns_av_unetI/netI     0.0315
_diffrn_reflns_av_R_equivalents  0.0245
_diffrn_reflns_limit_h_min       -15
_diffrn_reflns_limit_h_max       16
_diffrn_reflns_limit_k_min       -17
_diffrn_reflns_limit_k_max       17
_diffrn_reflns_limit_l_min       -23
_diffrn_reflns_limit_l_max       20
_diffrn_reflns_theta_min         3.064
_diffrn_reflns_theta_max         29.134
_diffrn_reflns_theta_full        25.242
_diffrn_measured_fraction_theta_max 0.921
_diffrn_measured_fraction_theta_full 0.998
_diffrn_reflns_Laue_measured_fraction_max 0.921
_diffrn_reflns_Laue_measured_fraction_full 0.998
_diffrn_reflns_point_group_measured_fraction_max 0.922
_diffrn_reflns_point_group_measured_fraction_full 0.999
_reflns_number_total             3536
_reflns_number_gt                2993
_reflns_threshold_expression     'I > 2\s(I)'
_reflns_Friedel_coverage         0.937
_reflns_Friedel_fraction_max     0.923
_reflns_Friedel_fraction_full    0.999

_reflns_special_details          
; 
 Reflections were merged by SHELXL according to the crystal 
 class for the calculation of statistics and refinement. 
  
 _reflns_Friedel_fraction is defined as the number of unique 
 Friedel pairs measured divided by the number that would be 
 possible theoretically, ignoring centric projections and 
 systematic absences. 
;

_computing_data_collection       CrysAlisPro,
_computing_cell_refinement       CrysAlisPro,
_computing_data_reduction        CrysAlisPro,
_computing_structure_solution    'SHELXS-2013 (Sheldrick, 2013)'
_computing_structure_refinement  'SHELXL-2014/7 (Sheldrick, 2014)'
_computing_molecular_graphics    'Bruker SHELXTL'
_computing_publication_material  'CIFTAB-2014 (Sheldrick, 2014)'
_refine_special_details          
; 
 Refined as a 2-component inversion twin. 
;
_refine_ls_structure_factor_coef Fsqd
_refine_ls_matrix_type           full
_refine_ls_weighting_scheme      calc
_refine_ls_weighting_details     
'w=1/[\s^2^(Fo^2^)+(0.0403P)^2^+3.1240P] where P=(Fo^2^+2Fc^2^)/3'
_atom_sites_solution_primary     ?
_atom_sites_solution_secondary   ?
_atom_sites_solution_hydrogens   geom
_refine_ls_hydrogen_treatment    constr
_refine_ls_extinction_method     none
_refine_ls_extinction_coef       .
_refine_ls_abs_structure_details 
; 
 Refined as an inversion twin. 
;
_refine_ls_abs_structure_Flack   0.03(3)
_chemical_absolute_configuration ad
_refine_ls_number_reflns         3536
_refine_ls_number_parameters     266
_refine_ls_number_restraints     127
_refine_ls_R_factor_all          0.0596
_refine_ls_R_factor_gt           0.0466
_refine_ls_wR_factor_ref         0.1067
_refine_ls_wR_factor_gt          0.0997
_refine_ls_goodness_of_fit_ref   1.042
_refine_ls_restrained_S_all      1.110
_refine_ls_shift/su_max          0.001
_refine_ls_shift/su_mean         0.000

loop_
_atom_site_label
_atom_site_type_symbol
_atom_site_fract_x
_atom_site_fract_y
_atom_site_fract_z
_atom_site_U_iso_or_equiv
_atom_site_adp_type
_atom_site_occupancy
_atom_site_site_symmetry_order
_atom_site_calc_flag
_atom_site_refinement_flags_posn
_atom_site_refinement_flags_adp
_atom_site_refinement_flags_occupancy
_atom_site_disorder_assembly
_atom_site_disorder_group
Fe1 Fe 1.0000 0.5000 0.2500 0.0360(3) Uani 1 4 d S T P . .
P1 P 0.8432(6) 0.5608(6) 0.2516(5) 0.0415(11) Uani 0.5 1 d D U P A -1
C2 C 0.7516(8) 0.4563(7) 0.2303(9) 0.088(5) Uani 0.5 1 d D . P A -1
H2A H 0.6876 0.4691 0.2577 0.105 Uiso 0.5 1 calc R U P A -1
H2B H 0.7371 0.4548 0.1746 0.105 Uiso 0.5 1 calc R U P A -1
C3 C 0.7945(7) 0.3549(7) 0.2553(10) 0.090(4) Uani 0.5 1 d D . P A -1
H3A H 0.7605 0.3003 0.2268 0.108 Uiso 0.5 1 calc R U P A -1
H3B H 0.7818 0.3448 0.3107 0.108 Uiso 0.5 1 calc R U P A -1
P4 P 0.9325(7) 0.3497(8) 0.2365(7) 0.064(2) Uani 0.5 1 d D U P A -1
C5 C 0.8052(18) 0.6024(14) 0.3467(8) 0.081(6) Uani 0.5 1 d D . P A -1
H5A H 0.8211 0.6748 0.3520 0.097 Uiso 0.5 1 calc R U P A -1
H5B H 0.7314 0.5949 0.3514 0.097 Uiso 0.5 1 calc R U P A -1
C6 C 0.855(3) 0.545(3) 0.4119(9) 0.114(12) Uani 0.5 1 d D . P A -1
H6A H 0.8313 0.5716 0.4611 0.171 Uiso 0.5 1 calc R U P A -1
H6B H 0.8385 0.4737 0.4080 0.171 Uiso 0.5 1 calc R U P A -1
H6C H 0.9284 0.5537 0.4086 0.171 Uiso 0.5 1 calc R U P A -1
C7 C 0.7971(7) 0.6582(7) 0.1880(6) 0.060(3) Uani 0.5 1 d D . P A -1
H7A H 0.8347 0.7208 0.1991 0.072 Uiso 0.5 1 calc R U P A -1
H7B H 0.8133 0.6383 0.1347 0.072 Uiso 0.5 1 calc R U P A -1
C8 C 0.6841(8) 0.6819(10) 0.1922(9) 0.083(4) Uani 0.5 1 d D . P A -1
H8A H 0.6679 0.7354 0.1555 0.125 Uiso 0.5 1 calc R U P A -1
H8B H 0.6454 0.6214 0.1796 0.125 Uiso 0.5 1 calc R U P A -1
H8C H 0.6669 0.7042 0.2441 0.125 Uiso 0.5 1 calc R U P A -1
C9 C 0.9684(10) 0.2442(7) 0.3006(7) 0.076(3) Uani 0.5 1 d D . P A -1
H9A H 1.0385 0.2247 0.2888 0.092 Uiso 0.5 1 calc R U P A -1
H9B H 0.9670 0.2687 0.3542 0.092 Uiso 0.5 1 calc R U P A -1
C10 C 0.9017(13) 0.1497(9) 0.2951(9) 0.106(5) Uani 0.5 1 d D . P A -1
H10A H 0.9265 0.0985 0.3309 0.160 Uiso 0.5 1 calc R U P A -1
H10B H 0.8322 0.1673 0.3083 0.160 Uiso 0.5 1 calc R U P A -1
H10C H 0.9040 0.1232 0.2427 0.160 Uiso 0.5 1 calc R U P A -1
C11 C 0.9384(16) 0.2948(19) 0.1410(8) 0.092(8) Uani 0.5 1 d D . P A -1
H11A H 1.0046 0.2618 0.1345 0.110 Uiso 0.5 1 calc R U P A -1
H11B H 0.8860 0.2423 0.1367 0.110 Uiso 0.5 1 calc R U P A -1
C12 C 0.924(3) 0.370(3) 0.0767(11) 0.108(11) Uani 0.5 1 d D . P A -1
H12A H 0.9279 0.3358 0.0272 0.162 Uiso 0.5 1 calc R U P A -1
H12B H 0.8578 0.4023 0.0818 0.162 Uiso 0.5 1 calc R U P A -1
H12C H 0.9765 0.4219 0.0796 0.162 Uiso 0.5 1 calc R U P A -1
B20 B 1.0000 0.5000 0.7500 0.0269(13) Uani 1 4 d S T P . .
C21 C 0.9149(2) 0.4553(3) 0.69184(19) 0.0286(7) Uani 1 1 d . . . . .
C22 C 0.9326(3) 0.3669(3) 0.6500(2) 0.0337(8) Uani 1 1 d . . . . .
H22A H 0.9922 0.3298 0.6599 0.040 Uiso 1 1 calc R U . . .
C23 C 0.8667(3) 0.3320(3) 0.5950(2) 0.0376(8) Uani 1 1 d . . . . .
C24 C 0.7793(3) 0.3843(3) 0.5783(2) 0.0409(9) Uani 1 1 d . . . . .
H24A H 0.7338 0.3607 0.5404 0.049 Uiso 1 1 calc R U . . .
C25 C 0.7602(3) 0.4723(3) 0.6188(2) 0.0389(9) Uani 1 1 d . . . . .
C26 C 0.8269(3) 0.5059(3) 0.6736(2) 0.0330(8) Uani 1 1 d . . . . .
H26A H 0.8120 0.5665 0.7001 0.040 Uiso 1 1 calc R U . . .
C27 C 0.8904(4) 0.2367(4) 0.5523(3) 0.0541(12) Uani 1 1 d D . . . .
F27A F 0.9724(4) 0.2423(4) 0.5133(3) 0.121(3) Uani 0.907(9) 1 d D . P B 1
F27B F 0.9032(5) 0.1603(3) 0.5992(3) 0.113(3) Uani 0.907(9) 1 d D . P B 1
F27C F 0.8199(4) 0.2072(4) 0.5065(4) 0.127(3) Uani 0.907(9) 1 d D . P B 1
F27D F 0.889(2) 0.257(2) 0.4799(10) 0.055(10) Uiso 0.093(9) 1 d D . P B 2
F27E F 0.9766(14) 0.198(2) 0.5672(15) 0.043(9) Uiso 0.093(9) 1 d D . P B 2
F27F F 0.8245(17) 0.1696(19) 0.5620(18) 0.054(10) Uiso 0.093(9) 1 d D . P B 2
C28 C 0.6675(4) 0.5322(4) 0.6025(3) 0.0640(14) Uani 1 1 d D . . . .
F28A F 0.6074(5) 0.4921(5) 0.5536(5) 0.138(4) Uani 0.872(9) 1 d D . P C 1
F28B F 0.6128(3) 0.5491(4) 0.6671(3) 0.103(2) Uani 0.872(9) 1 d D . P C 1
F28C F 0.6887(4) 0.6269(3) 0.5808(3) 0.0830(15) Uani 0.872(9) 1 d D U P C 1
F28D F 0.665(2) 0.5311(19) 0.5230(9) 0.071(9) Uiso 0.128(9) 1 d D . P C 2
F28E F 0.5905(17) 0.4811(18) 0.6214(16) 0.076(9) Uiso 0.128(9) 1 d D . P C 2
F28F F 0.667(2) 0.6210(15) 0.6239(17) 0.082(7) Uiso 0.128(9) 1 d D U P C 2

loop_
_atom_site_aniso_label
_atom_site_aniso_U_11
_atom_site_aniso_U_22
_atom_site_aniso_U_33
_atom_site_aniso_U_23
_atom_site_aniso_U_13
_atom_site_aniso_U_12
Fe1 0.0340(3) 0.0340(3) 0.0400(6) 0.000 0.000 0.000
P1 0.037(2) 0.041(2) 0.0460(18) 0.0025(17) 0.0171(18) 0.0115(17)
C2 0.044(6) 0.069(8) 0.149(15) -0.016(8) 0.013(7) -0.008(5)
C3 0.060(6) 0.055(6) 0.154(12) 0.000(9) 0.036(9) -0.011(5)
P4 0.067(3) 0.042(3) 0.083(5) -0.011(3) 0.010(3) 0.001(2)
C5 0.077(12) 0.099(16) 0.067(8) -0.013(9) 0.023(8) 0.034(12)
C6 0.19(3) 0.12(2) 0.032(7) 0.015(11) 0.028(11) 0.020(19)
C7 0.053(6) 0.058(6) 0.071(7) -0.006(5) 0.011(5) 0.010(5)
C8 0.049(6) 0.077(9) 0.123(11) 0.017(8) 0.014(7) 0.029(6)
C9 0.107(10) 0.040(5) 0.082(8) 0.008(5) 0.004(7) -0.007(6)
C10 0.138(15) 0.047(7) 0.134(13) 0.014(7) 0.030(11) -0.022(8)
C11 0.080(14) 0.084(11) 0.112(17) -0.055(12) -0.025(11) -0.005(11)
C12 0.13(2) 0.115(16) 0.078(14) -0.004(11) -0.017(12) 0.006(14)
B20 0.0239(19) 0.0239(19) 0.033(3) 0.000 0.000 0.000
C21 0.0265(17) 0.0271(17) 0.0322(16) 0.0045(14) 0.0024(13) -0.0038(13)
C22 0.0305(19) 0.035(2) 0.0357(18) -0.0011(15) 0.0018(15) -0.0005(15)
C23 0.041(2) 0.037(2) 0.0347(19) -0.0008(15) 0.0035(16) -0.0061(16)
C24 0.039(2) 0.048(2) 0.035(2) 0.0033(16) -0.0077(16) -0.0134(18)
C25 0.0292(19) 0.040(2) 0.047(2) 0.0057(18) -0.0083(16) -0.0030(16)
C26 0.0296(18) 0.0276(18) 0.042(2) 0.0016(14) -0.0035(15) -0.0013(14)
C27 0.059(3) 0.055(3) 0.049(2) -0.016(2) -0.001(2) -0.007(2)
F27A 0.113(4) 0.104(4) 0.146(5) -0.063(4) 0.076(4) -0.018(3)
F27B 0.215(7) 0.041(2) 0.085(3) -0.014(2) 0.006(4) 0.023(3)
F27C 0.108(4) 0.119(4) 0.155(5) -0.100(4) -0.064(4) 0.026(3)
C28 0.051(3) 0.065(3) 0.076(3) -0.005(3) -0.029(3) 0.004(2)
F28A 0.089(4) 0.133(5) 0.192(7) -0.082(5) -0.105(5) 0.054(4)
F28B 0.053(2) 0.139(5) 0.116(4) 0.006(3) 0.008(2) 0.046(3)
F28C 0.086(3) 0.069(3) 0.094(4) 0.023(2) -0.013(3) 0.026(2)

_geom_special_details            
; 
 All esds (except the esd in the dihedral angle between two l.s. planes) 
 are estimated using the full covariance matrix.  The cell esds are taken 
 into account individually in the estimation of esds in distances, angles 
 and torsion angles; correlations between esds in cell parameters are only 
 used when they are defined by crystal symmetry.  An approximate (isotropic) 
 treatment of cell esds is used for estimating esds involving l.s. planes. 
;

loop_
_geom_bond_atom_site_label_1
_geom_bond_atom_site_label_2
_geom_bond_distance
_geom_bond_site_symmetry_2
_geom_bond_publ_flag
Fe1 P4 2.204(10) . ?
Fe1 P1 2.237(8) . ?
P1 C7 1.811(11) . ?
P1 C5 1.819(13) . ?
P1 C2 1.885(12) . ?
C2 C3 1.528(13) . ?
C3 P4 1.865(12) . ?
P4 C11 1.820(15) . ?
P4 C9 1.856(12) . ?
C5 C6 1.522(18) . ?
C7 C8 1.538(12) . ?
C9 C10 1.541(14) . ?
C11 C12 1.519(19) . ?
B20 C21 1.632(4) 7_566 ?
B20 C21 1.632(3) 8_646 ?
B20 C21 1.632(4) 2_765 ?
B20 C21 1.632(4) . ?
C21 C26 1.387(5) . ?
C21 C22 1.403(5) . ?
C22 C23 1.380(5) . ?
C23 C24 1.385(6) . ?
C23 C27 1.504(6) . ?
C24 C25 1.389(6) . ?
C25 C26 1.380(5) . ?
C25 C28 1.496(6) . ?
C27 F27F 1.261(16) . ?
C27 F27E 1.282(16) . ?
C27 F27A 1.288(6) . ?
C27 F27C 1.292(6) . ?
C27 F27D 1.292(16) . ?
C27 F27B 1.315(7) . ?
C28 F28F 1.238(16) . ?
C28 F28E 1.272(16) . ?
C28 F28A 1.284(6) . ?
C28 F28C 1.345(7) . ?
C28 F28B 1.359(7) . ?
C28 F28D 1.386(16) . ?

loop_
_geom_angle_atom_site_label_1
_geom_angle_atom_site_label_2
_geom_angle_atom_site_label_3
_geom_angle
_geom_angle_site_symmetry_1
_geom_angle_site_symmetry_3
_geom_angle_publ_flag
P4 Fe1 P1 87.1(5) . . ?
C7 P1 C5 104.3(7) . . ?
C7 P1 C2 100.8(6) . . ?
C5 P1 C2 102.9(8) . . ?
C7 P1 Fe1 124.5(5) . . ?
C5 P1 Fe1 112.4(8) . . ?
C2 P1 Fe1 109.5(5) . . ?
C3 C2 P1 110.7(7) . . ?
C2 C3 P4 110.5(7) . . ?
C11 P4 C9 103.7(9) . . ?
C11 P4 C3 102.6(8) . . ?
C9 P4 C3 100.1(7) . . ?
C11 P4 Fe1 116.3(10) . . ?
C9 P4 Fe1 121.1(6) . . ?
C3 P4 Fe1 110.4(6) . . ?
C6 C5 P1 114.1(14) . . ?
C8 C7 P1 116.6(8) . . ?
C10 C9 P4 115.6(10) . . ?
C12 C11 P4 113.9(14) . . ?
C21 B20 C21 103.1(2) 7_566 8_646 ?
C21 B20 C21 112.72(12) 7_566 2_765 ?
C21 B20 C21 112.72(12) 8_646 2_765 ?
C21 B20 C21 112.73(12) 7_566 . ?
C21 B20 C21 112.72(12) 8_646 . ?
C21 B20 C21 103.1(2) 2_765 . ?
C26 C21 C22 115.4(3) . . ?
C26 C21 B20 123.4(3) . . ?
C22 C21 B20 120.8(3) . . ?
C23 C22 C21 122.5(4) . . ?
C22 C23 C24 120.6(4) . . ?
C22 C23 C27 119.7(4) . . ?
C24 C23 C27 119.7(4) . . ?
C23 C24 C25 118.0(3) . . ?
C26 C25 C24 120.5(4) . . ?
C26 C25 C28 119.3(4) . . ?
C24 C25 C28 120.2(4) . . ?
C25 C26 C21 122.9(4) . . ?
F27F C27 F27E 108.2(14) . . ?
F27A C27 F27C 107.7(5) . . ?
F27F C27 F27D 105.9(15) . . ?
F27E C27 F27D 106.8(14) . . ?
F27A C27 F27B 105.3(5) . . ?
F27C C27 F27B 104.1(5) . . ?
F27F C27 C23 112.6(14) . . ?
F27E C27 C23 115.1(13) . . ?
F27A C27 C23 113.0(4) . . ?
F27C C27 C23 114.2(4) . . ?
F27D C27 C23 107.7(14) . . ?
F27B C27 C23 111.8(4) . . ?
F28F C28 F28E 115.0(16) . . ?
F28A C28 F28C 109.5(6) . . ?
F28A C28 F28B 106.6(6) . . ?
F28C C28 F28B 100.9(5) . . ?
F28F C28 F28D 108.2(15) . . ?
F28E C28 F28D 103.6(14) . . ?
F28F C28 C25 117.3(16) . . ?
F28E C28 C25 109.3(13) . . ?
F28A C28 C25 114.7(5) . . ?
F28C C28 C25 112.3(5) . . ?
F28B C28 C25 111.8(4) . . ?
F28D C28 C25 101.7(14) . . ?

_refine_diff_density_max         0.293
_refine_diff_density_min         -0.176
_refine_diff_density_rms         0.045

_shelx_res_file                  
; 
  
    ASH1322b.res created by SHELXL-2014/7 
  
TITL ASH1322b in I-4 
REM I-4 (#82 in standard setting) 
REM DA_Et_Ar 
CELL 0.71073  13.298878  13.298878  17.441740  90.0000  90.0000  90.0000 
ZERR    2.00   0.000313   0.000313   0.000594   0.0000   0.0000   0.0000 
LATT -2 
SYMM -x,-y, z 
SYMM  y,-x,-z 
SYMM -y, x,-z 
SFAC C H B F Fe P 
UNIT 104 120 2 48 2 8 
TEMP -100 
  
L.S. 6 
OMIT     0   0   2 
FMAP 2 
PLAN 10 
  
ACTA 
  
REM [L2Fe](B(C8H3F6)4) 
REM 'C32 H12 B F24, C20 H48 Fe P4' 
REM C52 H60 B F24 Fe P4 
  
SADI P1 C2 P1 C5 P1 C7 P4 C3 P4 C9 P4 C11 
SADI C2 C3 C5 C6 C7 C8 C9 C10 C11 C12 
SADI P1 C3 P1 C6 P1 C8 P4 C2 P4 C10 P4 C12 
SADI C2 C5 C2 C7 C5 C7 C3 C9 C3 C11 C9 C11 
SIMU 0.005 0.005 4 P1 P4 
  
SADI C27  F27A C27  F27B C27  F27C = 
     C27  F27D C27  F27E C27  F27F 
SADI F27A F27B F27A F27C F27B F27C = 
     F27D F27E F27D F27F F27E F27F 
SIMU 0.01 0.01 1 F27A > F27F 
  
SADI C28  F28A C28  F28B C28  F28C = 
     C28  F28D C28  F28E C28  F28F 
SADI F28A F28B F28A F28C F28B F28C = 
     F28D F28E F28D F28F F28E F28F 
SIMU 0.01 0.01 1 F28A > F28F 
  
TWIN 
  
WGHT    0.040300    3.124000 
BASF   0.03259 
FVAR       4.75104   0.90680   0.87208 
FE1   5    1.000000    0.500000    0.250000    10.25000    0.03398    0.03398 = 
         0.03997    0.00000    0.00000    0.00000 
PART  -1 
P1    6    0.843201    0.560830    0.251618    10.50000    0.03745    0.04113 = 
         0.04596    0.00247    0.01710    0.01148 
C2    1    0.751573    0.456346    0.230305    10.50000    0.04391    0.06950 = 
         0.14943   -0.01609    0.01338   -0.00827 
AFIX  23 
H2A   2    0.687637    0.469061    0.257713    10.50000   -1.20000 
H2B   2    0.737120    0.454815    0.174637    10.50000   -1.20000 
AFIX   0 
C3    1    0.794508    0.354946    0.255282    10.50000    0.05974    0.05509 = 
         0.15416    0.00031    0.03645   -0.01115 
AFIX  23 
H3A   2    0.760470    0.300263    0.226826    10.50000   -1.20000 
H3B   2    0.781751    0.344795    0.310664    10.50000   -1.20000 
AFIX   0 
P4    6    0.932502    0.349704    0.236536    10.50000    0.06679    0.04232 = 
         0.08296   -0.01071    0.01030    0.00065 
C5    1    0.805169    0.602384    0.346663    10.50000    0.07728    0.09875 = 
         0.06659   -0.01298    0.02324    0.03365 
AFIX  23 
H5A   2    0.821132    0.674759    0.351989    10.50000   -1.20000 
H5B   2    0.731371    0.594856    0.351417    10.50000   -1.20000 
AFIX   0 
C6    1    0.855306    0.545258    0.411894    10.50000    0.19254    0.11812 = 
         0.03187    0.01508    0.02842    0.02010 
AFIX  33 
H6A   2    0.831318    0.571600    0.461078    10.50000   -1.50000 
H6B   2    0.838503    0.473689    0.408018    10.50000   -1.50000 
H6C   2    0.928383    0.553699    0.408591    10.50000   -1.50000 
AFIX   0 
C7    1    0.797145    0.658174    0.188021    10.50000    0.05256    0.05759 = 
         0.07082   -0.00550    0.01108    0.00998 
AFIX  23 
H7A   2    0.834710    0.720787    0.199075    10.50000   -1.20000 
H7B   2    0.813292    0.638330    0.134718    10.50000   -1.20000 
AFIX   0 
C8    1    0.684074    0.681946    0.192191    10.50000    0.04917    0.07690 = 
         0.12314    0.01742    0.01409    0.02892 
AFIX  33 
H8A   2    0.667854    0.735380    0.155529    10.50000   -1.50000 
H8B   2    0.645421    0.621432    0.179562    10.50000   -1.50000 
H8C   2    0.666913    0.704171    0.244139    10.50000   -1.50000 
AFIX   0 
C9    1    0.968362    0.244225    0.300580    10.50000    0.10730    0.03974 = 
         0.08178    0.00760    0.00393   -0.00745 
AFIX  23 
H9A   2    1.038517    0.224707    0.288792    10.50000   -1.20000 
H9B   2    0.966970    0.268675    0.354182    10.50000   -1.20000 
AFIX   0 
C10   1    0.901697    0.149693    0.295127    10.50000    0.13820    0.04670 = 
         0.13415    0.01353    0.02958   -0.02233 
AFIX  33 
H10A  2    0.926487    0.098548    0.330890    10.50000   -1.50000 
H10B  2    0.832243    0.167253    0.308291    10.50000   -1.50000 
H10C  2    0.903973    0.123172    0.242734    10.50000   -1.50000 
AFIX   0 
C11   1    0.938421    0.294844    0.141031    10.50000    0.07982    0.08384 = 
         0.11150   -0.05485   -0.02470   -0.00461 
AFIX  23 
H11A  2    1.004580    0.261814    0.134486    10.50000   -1.20000 
H11B  2    0.886029    0.242260    0.136744    10.50000   -1.20000 
AFIX   0 
C12   1    0.923847    0.370416    0.076689    10.50000    0.13093    0.11484 = 
         0.07808   -0.00364   -0.01731    0.00563 
AFIX  33 
H12A  2    0.927931    0.335818    0.027177    10.50000   -1.50000 
H12B  2    0.857756    0.402305    0.081818    10.50000   -1.50000 
H12C  2    0.976452    0.421883    0.079557    10.50000   -1.50000 
AFIX   0 
PART   0 
B20   3    1.000000    0.500000    0.750000    10.25000    0.02387    0.02387 = 
         0.03309    0.00000    0.00000    0.00000 
C21   1    0.914895    0.455266    0.691838    11.00000    0.02645    0.02709 = 
         0.03219    0.00449    0.00240   -0.00380 
C22   1    0.932603    0.366935    0.650023    11.00000    0.03050    0.03479 = 
         0.03568   -0.00106    0.00183   -0.00050 
AFIX  43 
H22A  2    0.992214    0.329777    0.659929    11.00000   -1.20000 
AFIX   0 
C23   1    0.866687    0.331973    0.595030    11.00000    0.04094    0.03704 = 
         0.03474   -0.00077    0.00348   -0.00609 
C24   1    0.779318    0.384278    0.578339    11.00000    0.03908    0.04843 = 
         0.03508    0.00327   -0.00774   -0.01341 
AFIX  43 
H24A  2    0.733809    0.360702    0.540399    11.00000   -1.20000 
AFIX   0 
C25   1    0.760242    0.472269    0.618759    11.00000    0.02918    0.04028 = 
         0.04739    0.00574   -0.00826   -0.00304 
C26   1    0.826944    0.505921    0.673632    11.00000    0.02960    0.02762 = 
         0.04174    0.00162   -0.00352   -0.00125 
AFIX  43 
H26A  2    0.811950    0.566505    0.700129    11.00000   -1.20000 
AFIX   0 
C27   1    0.890359    0.236660    0.552324    11.00000    0.05869    0.05493 = 
         0.04869   -0.01645   -0.00123   -0.00742 
PART   1 
F27A  4    0.972378    0.242313    0.513277    21.00000    0.11261    0.10385 = 
         0.14557   -0.06346    0.07608   -0.01829 
F27B  4    0.903193    0.160267    0.599158    21.00000    0.21450    0.04087 = 
         0.08453   -0.01400    0.00630    0.02285 
F27C  4    0.819923    0.207194    0.506510    21.00000    0.10807    0.11909 = 
         0.15511   -0.10030   -0.06360    0.02630 
PART   2 
F27D  4    0.889464    0.257228    0.479912   -21.00000    0.05453 
F27E  4    0.976604    0.198212    0.567155   -21.00000    0.04324 
F27F  4    0.824531    0.169593    0.562017   -21.00000    0.05386 
PART   0 
C28   1    0.667486    0.532191    0.602456    11.00000    0.05074    0.06478 = 
         0.07644   -0.00526   -0.02889    0.00358 
PART   1 
F28A  4    0.607414    0.492074    0.553594    31.00000    0.08904    0.13333 = 
         0.19163   -0.08196   -0.10475    0.05378 
F28B  4    0.612826    0.549081    0.667051    31.00000    0.05270    0.13890 = 
         0.11647    0.00638    0.00776    0.04554 
F28C  4    0.688732    0.626920    0.580837    31.00000    0.08569    0.06903 = 
         0.09432    0.02350   -0.01345    0.02557 
PART   2 
F28D  4    0.665161    0.531133    0.523035   -31.00000    0.07069 
F28E  4    0.590521    0.481108    0.621354   -31.00000    0.07631 
F28F  4    0.666578    0.620952    0.623935   -31.00000    0.08240 
PART   0 
  
HKLF 4 
  
REM  ASH1322b in I-4 
REM R1 =  0.0466 for    2993 Fo > 4sig(Fo)  and  0.0596 for all    3536 data 
REM    266 parameters refined using    127 restraints 
  
END 
  
WGHT      0.0405      3.1080 
  
REM Highest difference peak  0.293,  deepest hole -0.176,  1-sigma level  0.045 
Q1    1   0.6707  0.5097  0.4957  11.00000  0.05    0.29 
Q2    1   0.9841  0.4179  0.2491  11.00000  0.05    0.27 
Q3    1   0.5955  0.5243  0.6143  11.00000  0.05    0.25 
Q4    1   0.8182  0.4983  0.2429  11.00000  0.05    0.24 
Q5    1   1.0395  0.4429  0.2262  11.00000  0.05    0.22 
Q6    1   0.9483  0.3734  0.1854  11.00000  0.05    0.22 
Q7    1   0.8594  0.3566  0.2542  11.00000  0.05    0.22 
Q8    1   0.9563  0.1756  0.5857  11.00000  0.05    0.19 
Q9    1   0.8479  0.2579  0.4861  11.00000  0.05    0.19 
Q10   1   0.7893  0.5167  0.2509  11.00000  0.05    0.19 
;
_shelx_res_checksum              81970
